# Supplementary material for: Synergistic Effect of Biochar, Phosphate Fertilizer, and Phosphorous Solubilizing Bacteria for Mitigating Cadmium (Cd) Stress and Improving Maize Growth in Cd-Contaminated Soil
Source: Plants (Basel). 2024 Nov 28;13(23):3333. doi: 10.3390/plants13233333 (PMC11644098; doi:10.3390/plants13233333)
Supplement: Supplementary file 1 [file plants-13-03333-s001.zip]

Archive with 1 entries (1 files):
- plants-3296005-supplementary.pdf
